# Supplementary material for: Revisiting Cerebrospinal Fluid Flow Direction and Rate in Physiologically Based Pharmacokinetic Model
Source: Pharmaceutics. 2022 Aug 24;14(9):1764. doi: 10.3390/pharmaceutics14091764 (PMC9504371; doi:10.3390/pharmaceutics14091764)
Supplement: Supplementary file 1 [file pharmaceutics-14-01764-s001.zip]

Archive with 1 entries (1 files):
- pharmaceutics-1848443-supplementary.pdf
